# Supplementary material for: Laboratory Indicators for Identifying Hand, Foot, and Mouth Disease Severity: A Systematic Review and Meta-Analysis
Source: Vaccines (Basel). 2022 Oct 29;10(11):1829. doi: 10.3390/vaccines10111829 (PMC9694715; doi:10.3390/vaccines10111829)
Supplement: Supplementary file 1 [file vaccines-10-01829-s001.zip]

Archive with 1 entries (1 files):
- vaccines-1949849-supplementary.pdf
